# Supplementary material for: Anti-Proliferative Potential of Quercetin Loaded Polymeric Mixed Micelles on Rat C6 and Human U87MG Glioma Cells
Source: Pharmaceutics. 2022 Aug 6;14(8):1643. doi: 10.3390/pharmaceutics14081643 (PMC9412540; doi:10.3390/pharmaceutics14081643)
Supplement: Supplementary file 1 [file pharmaceutics-14-01643-s001.zip]

Archive with 1 entries (1 files):
- pharmaceutics-1773506-supplementary.pdf
